# Supplementary material for: Additive effect of contrast and velocity suggests the role of strong excitatory drive in suppression of visual gamma response
Source: PLoS One. 2020 Feb 13;15(2):e0228937. doi: 10.1371/journal.pone.0228937 (PMC7018047; doi:10.1371/journal.pone.0228937)
Supplement: S1 File — Gamma parameters in the source space. (XLS) [file pone.0228937.s003.xls]

## Sheet: 4Vel_static&contrast_minimal
subj	AGE	Gender	100% Max is located in (static)	100% Max is located in (slow)	100% Max is located in (medium)	100% Max is located in (fast)	100% MNI X static	100% MNI Y static	100% MNI Z static	100% MNI X slow	100% MNI Y slow	100% MNI Z slow	100% MNI X medium	100% MNI Y medium	100% MNI Z medium	100% MNI X fast	100% MNI Y fast	100% MNI Z fast	100% weighted Freq selected voxels static	100% weighted Freq selected voxels slow	100% weighted Freq selected voxels medium	100% weighted Freq selected voxels fast	100% weighted Pow selected voxels static	100% weighted Pow selected voxels slow	100% weighted Pow selected voxels medium	100% weighted Pow selected voxels fast	STVel 100%	STFreq 100%	100% peak probability, static	100% peak probability, slow	100% peak probability, medium	100% peak probability, fast	50%	50% Max is located in (static)	50% Max is located in (slow)	50% Max is located in (medium)	50% Max is located in (fast)	50% MNI X static	50% MNI Y static	50% MNI Z static	50% MNI X slow	50% MNI Y slow	50% MNI Z slow	50% MNI X medium	50% MNI Y medium	50% MNI Z medium	50% MNI X fast	50% MNI Y fast	50% MNI Z fast
A001	25.0496	f	Calcarine_L	Calcarine_L	Calcarine_L	Calcarine_L	0.2	-10	0.8	0.2	-10	0.8	0.2	-10	0.8	0.2	-10	0.8	55.1947	59.0527	65.8994	69.8469	2.60775	5.48768	2.95103	0.977061	1.91885	60.7735	0	0	0	0		Calcarine_L	Calcarine_L	Calcarine_L	Calcarine_L	0.2	-10	0.8	0.2	-10	0.8	0.2	-10	0.8	0.2	-10	0.8
A002	27.8689	m	Calcarine_L	Calcarine_R	Calcarine_R	Calcarine_L	0.2	-8.8	0.2	0.8	-8.8	0.2	0.8	-8.8	0.2	0.2	-8.8	0.8	66.7705	68.391	74.813	82.5453	1.24686	4.40652	6.18002	3.88084	3.23407	74.2836	0	0	0	0		Calcarine_L	Calcarine_L	Calcarine_L	Calcarine_L	-0.4	-9.4	0.2	0.2	-8.8	0.2	-0.4	-8.8	0.8	-0.4	-8.8	0.8
A003	39.3558	f	Calcarine_L	Occipital_Sup_L	Calcarine_L	Calcarine_L	-0.4	-8.8	0.8	-1	-9.4	0.8	-0.4	-8.8	0.8	-0.4	-8.8	0.8	41.1967	45.9166	54.7684	61.0243	1.73432	4.66265	7.58164	4.85678	3.29326	52.9406	0	0	0	0		Supp_Motor_Area_L	Calcarine_L	Calcarine_L	Calcarine_L	2	-8.8	1.4	-0.4	-8.8	0.8	-0.4	-8.8	0.2	-0.4	-8.8	0.2
A004	31.2004	f	Cuneus_R	Cuneus_R	Cuneus_R	Cuneus_L	2	-9.4	0.8	2	-9.4	0.8	2	-9.4	0.8	-0.4	-9.4	1.4	49.9578	55.0741	63.1868	69.0219	2.40861	3.72485	0.655785	0.23275	1.17163	54.5391	0	0	0	0		Cuneus_L	Cuneus_R	Cuneus_R	Cuneus_L	0.2	-9.4	1.4	2	-9.4	1.4	2	-9.4	0.8	0.2	-9.4	2
A005	22.0393	f	Cuneus_R	Cuneus_R	Cuneus_R	Cuneus_R	1.4	-10	0.8	1.4	-10	0.8	1.4	-10	0.8	1.4	-9.4	0.8	49.7295	58.3968	66.2698	71.772	0.912574	1.97657	1.49552	1.03266	2.57539	61.6598	0	0	0	0		Cuneus_R	Cuneus_R	Cuneus_R	Cuneus_R	1.4	-9.4	0.8	1.4	-10	0.8	1.4	-9.4	0.8	1.4	-10	1.4
A006	25.5393	f	Calcarine_L	Calcarine_L	Calcarine_L	Calcarine_L	-0.4	-10	0.2	-0.4	-10	0.2	-0.4	-9.4	0.2	0.2	-8.8	0.8	51.3194	55.2118	67.3443	73.3031	1.6621	2.66525	2.29594	1.10518	2.34131	60.5661	0	0	0	0		Calcarine_L	Calcarine_L	Calcarine_L	Calcarine_R	-0.4	-10	0.8	-0.4	-10	0.8	-0.4	-9.4	0.2	0.8	-9.4	0.8
A007	39.2865	m	Calcarine_R	Calcarine_R	Calcarine_R	Calcarine_R	1.4	-8.8	0.2	0.8	-8.8	0.8	0.8	-8.8	0.8	0.8	-8.8	0.8	44.8323	49.6462	55.5996	61.972	0.54782	0.79672	0.341236	0.229003	1.85846	50.804	0	0	0	1e-06		Temporal_Mid_R	Calcarine_L	Calcarine_R	Frontal_Inf_Orb_R	-0.4	-10	1.4	0.2	-8.8	1.4	0.8	-8.8	0.8	0.2	-8.8	1.4
A008	30.1227	f	Cuneus_L	Occipital_Sup_R	Cuneus_R	Occipital_Sup_R	-1	-9.4	1.4	2.6	-9.4	1.4	2	-9.4	1.4	2	-9.4	2	48.8246	66.0735	83.4575	94.2253	1.09881	2.44441	3.01737	2.18683	3.07711	76.9411	0	0	0	0		Occipital_Sup_R	Cuneus_R	Occipital_Sup_R	Occipital_Sup_R	1.4	-9.4	3.2	2	-9.4	1.4	2.6	-9.4	1.4	2.6	-9.4	2
A009	25.6582	m	Calcarine_L	Calcarine_L	Calcarine_L	Calcarine_L	0.2	-9.4	-0.4	0.2	-9.4	-0.4	0.2	-9.4	0.2	0.2	-9.4	-0.4	47.7	52.6961	59.0737	65.8877	2.22068	4.34374	3.7808	1.58558	2.3751	55.5403	0	0	0	0		Calcarine_L	Calcarine_L	Calcarine_L	Calcarine_L	0.2	-9.4	-0.4	0.2	-9.4	-0.4	0.2	-9.4	0.2	0.2	-9.4	0.2
A010	33.8642	m	Occipital_Mid_L	Occipital_Mid_L	Occipital_Mid_L	Occipital_Mid_L	-1.6	-9.4	0.2	-1.6	-9.4	0.2	-1.6	-9.4	0.2	-2.2	-10	0.8	43.4992	49.6155	57.5525	60.5664	2.68361	3.33659	2.10993	1.14273	1.99033	51.0009	0	0	0	0		Calcarine_R	Occipital_Mid_L	Occipital_Mid_L	Occipital_Mid_L	0.8	-9.4	0.8	-1.6	-9.4	0.2	-1.6	-9.4	0.2	-2.2	-10	0.8
A011	26.3249	m	Calcarine_L	Calcarine_R	Lingual_R	Lingual_L	-0.4	-8.8	0.2	0.8	-8.8	0.2	0.8	-8.8	-0.4	-0.4	-8.2	0.2	50.631	51.8743	57.5932	63.8366	2.07944	3.10039	3.77558	1.97655	2.66849	55.7758	0	0	0	0		Lingual_L	Lingual_R	Calcarine_L	Calcarine_R	-1	-8.2	-0.4	0.8	-8.8	-0.4	-1	-8.8	0.2	1.4	-9.4	-0.4
A012	27.3549	f	Calcarine_L	Calcarine_L	Calcarine_L	Calcarine_L	0.2	-10	-0.4	0.2	-10	-0.4	0.2	-9.4	-0.4	-0.4	-9.4	0.2	56.255	55.7652	61.4733	62.8428	1.40277	4.68995	3.39768	2.1302	2.63676	58.7907	0	0	0	0		Occipital_Mid_L	Calcarine_L	Calcarine_L	Occipital_Sup_L	-1	-10	0.2	-0.4	-9.4	0.2	-0.4	-9.4	0.2	-1	-9.4	0.2
A013	23.5328	f	Occipital_Sup_L	Cuneus_R	Occipital_Sup_L	Occipital_Sup_L	-1.6	-9.4	1.4	1.4	-10	0.8	-1	-9.4	0.8	-1.6	-9.4	1.4	57.9306	67.261	70.2943	70.9279	1.25276	1.92605	0.882193	0.509778	1.86966	65.6982	0	0	0	0		Cuneus_L	Occipital_Sup_L	Cuneus_L	Cuneus_L	0.2	-10	1.4	-1.6	-10	1.4	0.2	-10	1.4	0.2	-10	1.4
A014	26.2743	m	Calcarine_L	Calcarine_R	Calcarine_R	Calcarine_R	-0.4	-9.4	-0.4	1.4	-8.8	1.4	0.8	-8.8	0.8	1.4	-8.8	1.4	51.6277	56.1989	63.9264	69.3438	1.34452	3.09086	5.3391	3.78743	3.36637	62.4589	0	0	0	0		Calcarine_L	Calcarine_L	Lingual_R	Calcarine_L	-0.4	-10	0.2	-0.4	-9.4	-0.4	0.8	-8.8	-0.4	-0.4	-9.4	0.2
A015	18.0665	f	Cuneus_L	Cuneus_L	Cuneus_L	Cuneus_L	-0.4	-9.4	2	-0.4	-9.4	2	0.2	-9.4	2	0.2	-9.4	1.4	60.905	62.4989	68.3712	72.2907	2.26646	4.70582	3.61718	2.17677	2.48542	65.5494	0	0	0	0		Cuneus_L	Cuneus_L	Cuneus_L	Occipital_Sup_L	-0.4	-9.4	2	-0.4	-9.4	2	-0.4	-9.4	2	-0.4	-10	2
A016	19.2837	m	Cerebelum_8_L	Calcarine_L	Calcarine_L	Calcarine_L	-0.4	-9.4	-1	0.2	-9.4	-1	-0.4	-9.4	-0.4	-0.4	-9.4	-0.4	45.8128	49.8247	58.5701	66.3334	0.331149	1.07576	1.10044	0.45803	2.69803	55.172	7e-06	0	0	0		Cerebelum_Crus2_R	Calcarine_L	Calcarine_L	Calcarine_L	1.4	-10	-1	-0.4	-9.4	-0.4	-1	-9.4	-1	0.2	-9.4	-1
A017	21.2893	f	Occipital_Mid_L	Occipital_Mid_L	Occipital_Mid_L	Calcarine_L	-1	-10	0.2	-1	-10	0.2	-1	-10	0.2	-0.4	-9.4	0.8	39.5342	42.4961	47.6982	67.4549	3.88518	2.68946	0.718313	0.415387	1.07748	42.8329	0	0	0	0		Occipital_Sup_L	Occipital_Mid_L	Occipital_Mid_L	Cuneus_L	-1	-10	1.4	-1	-10	0.2	-1	-10	0.2	-0.4	-9.4	1.4
[truncated: 23 more columns]

## Sheet: Data description
Gamma parameters in source space (LCMV, 26 maximal voxels, based on 'slow' velocity); 4 velocities (0, 1.6, 3.2 and 6.0 deg/sec), 2 contrasts (100% and 50% ) 100%POW: 25-28, 50%POW 56-59, 100%FREQ: 21-24, 50%FREQ 52-55, peak probability(P<0.0001 is cutoff): 31-34 and 62-65
