# Supplementary material for: Additive effect of contrast and velocity suggests the role of strong excitatory drive in suppression of visual gamma response
Source: PLoS One. 2020 Feb 13;15(2):e0228937. doi: 10.1371/journal.pone.0228937 (PMC7018047; doi:10.1371/journal.pone.0228937)
Supplement: S2 File — Alpha-beta parameters in the source space. (XLS) [file pone.0228937.s004.xls]

## Sheet: 4Vel_static&contrast_alphabeta_
subj	AGE	Gender	100% Max suppression is located in (static)	100% Max suppression is located in (slow)	100% Max suppression is located in (medium)	100% Max suppression is located in (fast)	100% MNI X static	100% MNI Y static	100% MNI Z static	100% MNI X slow	100% MNI Y slow	100% MNI Z slow	100% MNI X medium	100% MNI Y medium	100% MNI Z medium	100% MNI X fast	100% MNI Y fast	100% MNI Z fast	100% weighted Freq selected voxels static	100% weighted Freq selected voxels slow	100% weighted Freq selected voxels medium	100% weighted Freq selected voxels fast	100% weighted Pow selected voxels static	100% weighted Pow selected voxels slow	100% weighted Pow selected voxels medium	100% weighted Pow selected voxels fast	100% peak probability, static	100% peak probability, slow	100% peak probability, medium	100% peak probability, fast	50% Max is located in (static)	50% Max is located in (slow)	50% Max is located in (medium)	50% Max is located in (fast)	50% MNI X static	50% MNI Y static	50% MNI Z static	50% MNI X slow	50% MNI Y slow	50% MNI Z slow	50% MNI X medium	50% MNI Y medium	50% MNI Z medium	50% MNI X fast	50% MNI Y fast	50% MNI Z fast	50% weighted Freq selected voxels static	50% weighted Freq selected voxels slow	50% weighted Freq selected voxels medium
A001	25.0496	f	Parietal_Sup_L	Parietal_Sup_L	Parietal_Sup_L	Occipital_Mid_L	-2.8	-9.4	-0.4	-1	-10.6	0.2	-1.6	-10	0.8	-1	-10.6	0.2	10.2157	10.1822	10.1975	10.7402	-0.740874	-0.661854	-0.703929	-0.621181	0	0	0	0	Parietal_Sup_L	Parietal_Sup_L	Parietal_Sup_L	Occipital_Mid_L	-2.8	-9.4	-0.4	-1.6	-10	0.8	-1	-10.6	0.2	-1	-10	0.8	9.82121	10.1862	10.297
A002	27.8689	m	Cuneus_R	Occipital_Mid_R	Cuneus_R	Calcarine_R	1.4	-9.4	1.4	2.6	-9.4	0.8	2	-8.8	0.8	2.6	-9.4	0.2	12.2065	11.7419	11.7864	12.7151	-0.721821	-0.694512	-0.69992	-0.702698	0	0	0	0	Cuneus_R	Occipital_Mid_R	Cuneus_R	Calcarine_R	2	-9.4	0.8	2.6	-9.4	0.2	2.6	-9.4	0.2	5	-7.6	0.2	12.6	12.2269	12.2421
A003	39.3558	f	Occipital_Mid_R	Occipital_Inf_R	Occipital_Inf_L	Occipital_Mid_L	3.2	-9.4	0.2	4.4	-8.2	-1	-3.4	-8.8	-1	-3.4	-8.8	-0.4	12.796	12.7822	12.3324	12.7805	-0.701252	-0.728121	-0.709626	-0.784928	0	0	0	0	Occipital_Mid_R	Occipital_Inf_R	Occipital_Inf_L	Occipital_Mid_L	-3.4	-8.8	-0.4	3.8	-9.4	0.2	3.2	-9.4	0.2	-2.8	-8.2	-0.4	13.2531	13.2459	13.2414
A004	31.2004	f	Occipital_Mid_R	Calcarine_L	Occipital_Sup_R	Occipital_Inf_R	3.2	-9.4	1.4	-1	-10	-0.4	2.6	-9.4	1.4	3.8	-9.4	-0.4	11.2443	10.7377	11.2677	11.6577	-0.626007	-0.717843	-0.661876	-0.678104	0	0	0	0	Occipital_Mid_R	Calcarine_L	Occipital_Sup_R	Occipital_Inf_R	3.8	-9.4	0.2	4.4	-8.8	0.2	4.4	-8.8	0.2	3.8	-8.8	0.2	11.2123	11.205	11.696
A005	22.0393	f	Calcarine_L	Lingual_L	Calcarine_L	Calcarine_L	0.2	-9.4	0.8	-1.6	-9.4	-1.6	-0.4	-10	0.8	-0.4	-10	0.8	12.2197	12.1835	12.1881	12.712	-0.76323	-0.753259	-0.70144	-0.730094	0	0	0	0	Calcarine_L	Lingual_L	Calcarine_L	Calcarine_L	-1	-9.4	-1.6	-1.6	-9.4	-1.6	-1	-9.4	0.2	-2.8	-8.8	-1.6	11.7367	11.7499	12.2119
A006	25.5393	f	Cuneus_R	Occipital_Sup_R	Occipital_Sup_L	Cuneus_L	1.4	-8.2	2	2	-8.2	2	-1.6	-9.4	1.4	-1	-9.4	1.4	12.2722	12.2348	12.1444	11.6479	-0.712993	-0.697889	-0.686914	-0.679311	0	0	0	0	Cuneus_R	Occipital_Sup_R	Occipital_Sup_L	Cuneus_L	1.4	-8.8	1.4	2	-8.2	1.4	2	-8.2	2	-1	-10	1.4	12.1514	12.1516	12.1312
A007	39.2865	m	Cerebelum_8_R	Cerebelum_8_R	Occipital_Inf_L	Cerebelum_8_R	-1.6	-10	-1.6	-1.6	-10	-1.6	-1.6	-9.4	-1	2.6	-9.4	0.8	11.6013	11.6751	11.6364	11.6855	-0.793522	-0.740223	-0.778653	-0.767754	0	0	0	0	Cerebelum_8_R	Cerebelum_8_R	Occipital_Inf_L	Cerebelum_8_R	3.2	-9.4	0.8	-1.6	-9.4	-1	3.2	-9.4	0.2	3.2	-9.4	0.8	11.298	11.661	11.6867
A008	30.1227	f	Occipital_Mid_R	Occipital_Mid_L	Occipital_Mid_R	Occipital_Sup_L	4.4	-8.2	2	-2.8	-9.4	2	4.4	-8.2	2	-2.8	-9.4	2.6	11.7456	11.3409	11.762	11.849	-0.806569	-0.7629	-0.764931	-0.753226	0	0	0	0	Occipital_Mid_R	Occipital_Mid_L	Occipital_Mid_R	Occipital_Sup_L	-4	-8.8	1.4	-4	-8.8	2	-4	-8.8	1.4	-4	-8.8	1.4	11.8337	11.89	12.3758
A009	25.6582	m	Occipital_Mid_R	Occipital_Inf_R	Occipital_Inf_R	Occipital_Inf_L	3.8	-8.8	0.2	3.2	-8.2	-1.6	3.2	-8.8	-1.6	-2.2	-9.4	-0.4	10.8459	11.6109	11.6341	11.6523	-0.739741	-0.789454	-0.760362	-0.733987	0	0	0	0	Occipital_Mid_R	Occipital_Inf_R	Occipital_Inf_R	Occipital_Inf_L	-1.6	-9.4	-1	-1.6	-9.4	-1	-2.2	-10	-1	-2.2	-9.4	-1	11.73	11.7702	12.2049
A010	33.8642	m	Occipital_Mid_R	Calcarine_L	Occipital_Mid_R	Occipital_Mid_R	2.6	-9.4	0.8	0.2	-10	0.2	3.8	-9.4	0.8	2.6	-9.4	0.8	11.8577	11.7223	12.2407	11.8487	-0.688564	-0.691674	-0.742758	-0.781151	0	0	0	0	Occipital_Mid_R	Calcarine_L	Occipital_Mid_R	Occipital_Mid_R	3.8	-8.8	0.2	3.8	-9.4	0.8	2.6	-9.4	0.8	4.4	-8.8	0.2	11.8636	11.8523	12.2616
A011	26.3249	m	Calcarine_R	Calcarine_R	Calcarine_R	Calcarine_R	1.4	-9.4	0.2	2	-9.4	0.2	1.4	-9.4	0.2	1.4	-9.4	0.2	12.6945	12.6481	12.7253	12.8025	-0.740032	-0.72736	-0.756653	-0.733299	0	0	0	0	Calcarine_R	Calcarine_R	Calcarine_R	Calcarine_R	1.4	-8.8	0.2	2	-8.2	0.2	2	-8.8	0.2	2	-8.8	0.8	12.6356	12.2305	12.661
A012	27.3549	f	Occipital_Mid_L	Calcarine_R	Occipital_Mid_L	Occipital_Mid_L	-1.6	-10	0.8	2	-10	0.2	-2.2	-10	0.8	-1.6	-10	0.8	12.211	12.2877	12.3328	12.8054	-0.506791	-0.463395	-0.462144	-0.563508	0	0	0	0	Occipital_Mid_L	Calcarine_R	Occipital_Mid_L	Occipital_Mid_L	2	-9.4	0.2	1.4	-10	0.8	1.4	-10	0.8	1.4	-10	0.8	11.2184	12.3186	11.6509
A013	23.5328	f	Occipital_Mid_R	Calcarine_L	Occipital_Mid_R	Occipital_Mid_L	4.4	-8.2	2.6	-0.4	-10.6	-0.4	4.4	-8.2	2	-2.8	-9.4	1.4	11.1615	11.6166	11.2133	12.1963	-0.624447	-0.497032	-0.629967	-0.562177	0	0	0	0	Occipital_Mid_R	Calcarine_L	Occipital_Mid_R	Occipital_Mid_L	4.4	-8.2	1.4	4.4	-8.2	2	-2.8	-9.4	1.4	-2.8	-9.4	1.4	10.1931	11.0466	11.7363
A014	26.2743	m	Lingual_L	Occipital_Sup_R	Lingual_L	Occipital_Mid_R	-1.6	-10	-1.6	2.6	-9.4	1.4	-1.6	-10	-1.6	3.2	-9.4	1.4	13.2174	13.2647	12.8278	13.2614	-0.705678	-0.819589	-0.726573	-0.791306	0	0	0	0	Lingual_L	Occipital_Sup_R	Lingual_L	Occipital_Mid_R	3.2	-9.4	1.4	2.6	-10	1.4	-2.8	-9.4	-1	3.2	-9.4	1.4	12.7719	12.7786	12.7008
A015	18.0665	f	Temporal_Mid_R	Occipital_Mid_R	Cuneus_R	Occipital_Mid_R	4.4	-7.6	0.8	4.4	-7.6	1.4	2	-10	0.8	4.4	-7.6	0.8	13.3245	12.8656	13.3176	13.2843	-0.593657	-0.631356	-0.617623	-0.694316	0	0	0	0	Temporal_Mid_R	Occipital_Mid_R	Cuneus_R	Occipital_Mid_R	1.4	-8.8	2	2	-8.2	2	-1.6	-10	1.4	4.4	-7.6	0.8	13.7202	13.3425	13.7823
A016	19.2837	m	Occipital_Inf_L	Lingual_L	Lingual_L	Calcarine_L	-2.2	-8.8	-1	-1.6	-8.8	-1	-1.6	-8.8	-1	-1	-8.8	-0.4	12.1131	11.7306	11.7637	11.7788	-0.821086	-0.815396	-0.801945	-0.829416	0	0	0	0	Occipital_Inf_L	Lingual_L	Lingual_L	Calcarine_L	2	-8.8	-0.4	-1.6	-8.8	-1	-1.6	-8.8	-1	-1.6	-8.8	-1	12.1741	11.7386	11.7007
A017	21.2893	f	Occipital_Inf_R	Calcarine_R	Occipital_Sup_R	Calcarine_R	3.8	-9.4	-0.4	2	-10	0.2	2.6	-10	1.4	2	-10	0.2	12.1523	12.1407	12.1211	12.1775	-0.752526	-0.777634	-0.785778	-0.777053	0	0	0	0	Occipital_Inf_R	Calcarine_R	Occipital_Sup_R	Calcarine_R	2	-10	0.2	3.8	-9.4	-1	-1.6	-10	0.8	2	-10	0.8	11.7581	11.727	11.7317
[truncated: 9 more columns]

## Sheet: data description
Alpha-beta parameters in source space (LCMV, 26 maximally suppressed voxels, based on 'slow' velocity); 4 velocities (0, 1.6, 3.2 and 6.0 deg/sec), 2 contrasts (100% and 50% ) 100%POW: 25-28, 50%POW 56-59, 100%FREQ: 21-24, 50%FREQ 52-55, peak probability(P<0.0001 is cutoff): 31-34 and 62-65
